# Supplementary material for: Climate Change Modulates Multitrophic Interactions Between Maize, A Root Herbivore, and Its Enemies
Source: J Chem Ecol. 2021 Aug 20;47(10-11):889–906. doi: 10.1007/s10886-021-01303-9 (PMC8613123; doi:10.1007/s10886-021-01303-9)
Supplement: Supplementary file 5 — Online Resource 5. Raw data. (XLSX 58 kb) [file 10886_2021_1303_MOESM5_ESM.xlsx]

## Sheet: raw_data
Nr	batch	CO2	temperature	moisture	Herbivory_by_Diabrotica_balteata_larvae	EPN_presence	wilting_score	height.final_cm	FW.leaves_g	FW.root_g	root.damage_score	Db.weight.total_mg	Db.weight.individual.learva_mg	survival_pct	gall.inf_pct	Protein.mg.g	glucose.mg.g	fructose.mg.g	sucrose.mg.g	sugars.mg.g	DIMBOA-Glc.ug.mg	DIMBOA.ug.mg	DIM2BOA-Glc.dimg.eq	HDMBOA-Glc.ug.mg	WC.achieved
1	i	400.ppm	18.deg	27.pct	Dbalt.neg	EPN.neg	1.5	59	6.318	2.88					0	6.0498	1.70573	0.504627	0.808939	3.01929	2.21214	0.0602344	1.89082	0.604958	26.7134
2	i	400.ppm	18.deg	27.pct	Dbalt.neg	EPN.neg	1	57	6.1	3.24					0	6.18285	1.07622	0.298206	1.30884	2.68327	2.03835	0.047056	1.35442	0.891186	26.6907
3	i	400.ppm	18.deg	27.pct	Dbalt.neg	EPN.neg	1	53	5.594	3.406					0	6.24262	1.28028	0.413628	0.943467	2.63737	1.63046	0.0848776	1.53589	0.705431	26.6975
4	i	400.ppm	18.deg	27.pct	Dbalt.neg	EPN.neg	1	55	5.284	1.866					0	8.82069	0.934407	0.280086	1.32322	2.53771	1.97635	0.098668	1.82184	1.00776	26.8893
6	i	400.ppm	18.deg	27.pct	Dbalt.neg	EPN.pos	1.5	59	7.036	4.022					0.6	6.5117	2.0126	0.653927	0.601928	3.26845	3.19085	0.0935272	1.93563	1.04411	26.5031
7	i	400.ppm	18.deg	27.pct	Dbalt.neg	EPN.pos	1.5	64	7.374	3.528					0.4	7.01627	1.07937	0.507778	1.12881	2.71596	2.68421	0.0976344	2.00878	0.839385	26.5045
8	i	400.ppm	18.deg	27.pct	Dbalt.neg	EPN.pos	2	58	6.61	2.832					0.8	6.63698	1.49576	0.386054	1.13275	3.01456	1.87131	0.0835584	1.28938	0.644209	26.6795
9	i	400.ppm	18.deg	27.pct	Dbalt.neg	EPN.pos	1	51	4.964	2.548					0.6	6.14068	0.825288	0.297812	1.26511	2.38821	1.81725	0.0662184	1.80285	0.823574	26.8816
11	i	400.ppm	18.deg	27.pct	Dbalt.pos	EPN.neg	1.5	61	6.758	2.794	44.2857	17.67	2.945	1	0	6.86314	0.41875	0.148906	1.51329	2.08095	1.61811	0.0361624	2.03434	0.72385	26.6789
12	i	400.ppm	18.deg	27.pct	Dbalt.pos	EPN.neg	2	61	7.176	3.088	40	11.14	2.228	0.833333	0	6.32092	0.666533	0.159542	1.11542	1.94149	1.86965	0.0719576	2.0739	0.80685	26.5955
13	i	400.ppm	18.deg	27.pct	Dbalt.pos	EPN.neg	2	59	7.128	2.522	51.25	8.46	2.115	0.833333	0	6.24799	0.515263	0.139846	1.42269	2.07779	1.26477	0.062764	1.73467	0.66429	26.6612
14	i	400.ppm	18.deg	27.pct	Dbalt.pos	EPN.neg	1.5	50	4.268	2.13	36	7.6	1.52	0.833333	0	5.3627	0.545596	0.157967	1.05928	1.76285	1.14349	0.0713864	1.66229	0.457443	27.011
15	i	400.ppm	18.deg	27.pct	Dbalt.pos	EPN.neg	3	48	3.47	1.018	88.5714	12.16	2.02667	1	0						1.47555	0.0726376	2.23018	1.04431	27.213
16	i	400.ppm	18.deg	27.pct	Dbalt.pos	EPN.pos	1	67	8.27	3.168	38.8889	7.72	2.57333	0.666667	1	6.0498	0.860741	0.264328	1.22848	2.35355	1.78098	0.0343672	1.86726	0.744877	26.4707
17	i	400.ppm	18.deg	27.pct	Dbalt.pos	EPN.pos	1.5	60	7.606	2.538	30	5.18	2.59	0.333333	0.8	6.93092	0.52393	0.24542	1.41973	2.18908	1.78704	0.0472192	1.42931	1.0684	26.5857
18	i	400.ppm	18.deg	27.pct	Dbalt.pos	EPN.pos	1.5	57	5.868	2.178	24.2857	4.72	1.57333	0.5	0.8	5.15613	1.31928	0.279692	1.15225	2.75122	1.6008	0.0814232	2.51939	0.662236	26.8178
19	i	400.ppm	18.deg	27.pct	Dbalt.pos	EPN.pos	2.5	44	3.304	1.972	27.1429	5.95	1.98333	0.666667	0.6	7.96491	0.724835	0.120937	1.23242	2.07819	2.00123	0.0759152	3.20586	0.751756	27.1258
20	i	400.ppm	18.deg	27.pct	Dbalt.pos	EPN.pos	2	45	4.668	2.23	27.7778	1.21	1.21	0.166667	0.6	6.0386	0.723259	0.376993	1.29249	2.39274	1.69902	0.0656472	1.71586	0.876353	26.9399
21	i	400.ppm	18.deg	23.pct	Dbalt.neg	EPN.neg	1.5	60	6.156	3.086					0	6.20544	1.65885	0.464446	0.805197	2.92849	1.66427	0.0593232	1.69718	0.734315	24.3062
22	i	400.ppm	18.deg	23.pct	Dbalt.neg	EPN.neg	2	59	6.01	2.722					0	6.69495	1.44652	0.579474	0.92121	2.9472	2.0429	0.0639064	2.48966	0.976989	24.3599
23	i	400.ppm	18.deg	23.pct	Dbalt.neg	EPN.neg	3	47	4.35	2.188					0	7.24257	1.67815	0.712229	0.534172	2.92455	2.74035	0.111765	2.18611	1.48718	24.5715
24	i	400.ppm	18.deg	23.pct	Dbalt.neg	EPN.neg	1	47	3.834	2.04					0	6.2614	0.869014	0.313964	1.13118	2.31415	2.19298	0.0722568	2.14438	0.769262	24.6564
26	i	400.ppm	18.deg	23.pct	Dbalt.neg	EPN.pos	1	62	6.526	3.028					1	6.41631	1.60764	0.348236	0.881423	2.8373	2.00918	0.0501568	2.67698	0.675896	24.2585
27	i	400.ppm	18.deg	23.pct	Dbalt.neg	EPN.pos	1.5	59	6.348	3.266					0.8	6.67989	1.61827	0.327357	0.973997	2.91963	2.4723	0.0525368	2.22453	0.883721	24.2587
28	i	400.ppm	18.deg	23.pct	Dbalt.neg	EPN.pos	1.5	58	5.478	2.816					0.4	5.19067	1.38152	0.564505	0.960012	2.90604	1.54934	0.080172	1.34515	0.638438	24.393
29	i	400.ppm	18.deg	23.pct	Dbalt.neg	EPN.pos	2.5	45	4.244	2.48					0.4	7.72079	1.27161	0.469961	1.00827	2.74984	2.0223	0.0811376	1.93211	0.92509	24.5678
31	i	400.ppm	18.deg	23.pct	Dbalt.pos	EPN.neg	2.5	62	5.988	2.056	52.8571	12.83	2.566	0.833333	0	5.31429	1.13177	0.235965	1.10262	2.47035	2.04136	0.0656744	2.8873	0.860444	24.4426
32	i	400.ppm	18.deg	23.pct	Dbalt.pos	EPN.neg	2	60	6.02	2.68	65	18.22	3.03667	1	0	6.2682	0.770925	0.177269	1.26728	2.21547	1.72499	0.0425544	2.64933	0.913093	24.3628
33	i	400.ppm	18.deg	23.pct	Dbalt.pos	EPN.neg	2	57	5.282	2.45	20	14.65	2.44167	1	0	6.37139	0.561353	0.12921	1.36891	2.05948	1.7973	0.149301	2.23914	0.734641	24.4502
34	i	400.ppm	18.deg	23.pct	Dbalt.pos	EPN.neg	1.5	51	4.918	1.634	20	9.3	2.325	0.666667	0	5.47537	0.466415	0.178845	1.57396	2.21922	1.71133	0.0523736	2.3755	0.607631	24.5795
35	i	400.ppm	18.deg	23.pct	Dbalt.pos	EPN.neg	1.5	49	3.582	1.374	78	9.95	1.99	0.833333	0	6.34545					1.2928	0.056848	3.29536	0.906215	24.7653
36	i	400.ppm	18.deg	23.pct	Dbalt.pos	EPN.pos	1.5	69	8.97	3.794	25.5556	6.51	2.17	0.5	0.6	3.76795	1.03604	0.463658	1.05219	2.55189	2.10864	0.0802128	2.65589	0.895163	23.8975
37	i	400.ppm	18.deg	23.pct	Dbalt.pos	EPN.pos	2	56	5.316	1.488	95	2.61	2.61	0.166667	0.8	4.22231	0.814651	0.199724	1.35611	2.37049	1.56986	0.0381344	1.75829	0.800689	24.55
38	i	400.ppm	18.deg	23.pct	Dbalt.pos	EPN.pos	2.5	51	4.752	1.784	51.25	14.24	2.37333	0.833333	0.6	3.63534	0.475476	0.151664	1.60665	2.23379	1.71602	0.0863464	2.51997	0.563198	24.5868
39	i	400.ppm	18.deg	23.pct	Dbalt.pos	EPN.pos	2	58	5.354	2.894	36.6667	6.93	2.31	0.5	0.4	3.113	0.721683	0.334448	1.26334	2.31947	0.964048	0.260508	2.03915	0.343082	24.4174
40	i	400.ppm	18.deg	23.pct	Dbalt.pos	EPN.pos	2.5	42	3.382	2.84	34.4444	6.84	2.28	0.5	0.8	6.42978	0.802046	0.226117	1.23872	2.26688	1.45829	0.0619888	2.28861	0.822009	24.6275
41	i	400.ppm	18.deg	20.pct	Dbalt.neg	EPN.neg	2.5	61	6.588	3.19					0	5.35947	1.19164	0.372266	1.27654	2.84045	1.62211	0.0303416	1.88477	0.646784	21.8529
42	i	400.ppm	18.deg	20.pct	Dbalt.neg	EPN.neg	2.5	53	5.044	2.228					0	6.07491	1.93775	0.922983	0.706123	3.56686	2.98982	0.142963	2.3763	1.03828	22.1019
43	i	400.ppm	18.deg	20.pct	Dbalt.neg	EPN.neg	1.5	56	5.424	2.582					0	5.75169	1.13334	0.513293	1.24817	2.89481	1.50362	0.105835	1.6735	0.47345	22.0236
44	i	400.ppm	18.deg	20.pct	Dbalt.neg	EPN.neg	3.5	42	2.94	1.708					0	5.7651	1.03368	0.395902	1.41678	2.84636	1.7023	0.0536928	2.62818	0.657575	22.3955
46	i	400.ppm	18.deg	20.pct	Dbalt.neg	EPN.pos	2.5	61	6.876	3.196					0	5.55026	1.04983	0.351781	1.18889	2.5905	1.50405	0.0347888	1.8804	0.687078	21.7996
47	i	400.ppm	18.deg	20.pct	Dbalt.neg	EPN.pos	3.5	54	5.02	2.242					0.6	5.16869	0.984436	0.325782	1.38526	2.69548	2.32787	0.0582488	2.57574	0.706442	22.1223
48	i	400.ppm	18.deg	20.pct	Dbalt.neg	EPN.pos	1.5	52	4.482	2.23					0.6	7.3613	1.2007	0.433719	1.06992	2.70434	1.77872	0.0663952	2.21035	0.67332	22.1659
49	i	400.ppm	18.deg	20.pct	Dbalt.neg	EPN.pos	3	49	4.38	2.048					1	6.14873	1.16446	0.481779	1.06775	2.71399	1.6863	0.0473824	2.13965	0.662204	22.2081
51	i	400.ppm	18.deg	20.pct	Dbalt.pos	EPN.neg	1.5	62	7.57	2.43	32	17.04	2.84	1	0	5.37203	0.635806	0.207996	1.38664	2.23044	1.5585	0.0517888	2.30693	0.852131	21.8068
52	i	400.ppm	18.deg	20.pct	Dbalt.pos	EPN.neg	1.5	56	5.564	2.22	38.3333	12.61	2.522	1	0	6.24561	0.483748	0.129998	1.34902	1.96277	2.21352	0.0393856	2.76434	0.942205	22.0725
53	i	400.ppm	18.deg	20.pct	Dbalt.pos	EPN.neg	2.5	46	4.034	2.126	30	11.36	1.89333	1	0	6.31237	1.14122	0.360842	1.00118	2.50324	1.6977	0.0639744	2.63456	0.810273	22.2287
54	i	400.ppm	18.deg	20.pct	Dbalt.pos	EPN.neg	3	40	3.084	1.04	75	14.53	2.42167	1	0						2.10882	0.111955	2.13264	0.99505	22.4368
55	i	400.ppm	18.deg	20.pct	Dbalt.pos	EPN.neg	3	42	3.362	1.832	44.2857	14.35	2.87	0.833333	0	5.03139	0.523536	0.189875	1.37167	2.08508	1.11827	0.058261	1.58303	0.539517	22.3403
56	i	400.ppm	18.deg	20.pct	Dbalt.pos	EPN.pos	2	59	5.646	2.832	20	10.15	2.5375	0.666667	0.8	5.54272	0.946225	0.349418	1.28619	2.58183	1.60618	0.048484	2.98307	0.75958	21.9791
57	i	400.ppm	18.deg	20.pct	Dbalt.pos	EPN.pos	2.5	57	5.488	2.472	28	12.32	2.464	0.833333	1	7.33507	0.53299	0.260389	1.38428	2.17766	2.1227	0.04216	3.2348	0.850175	22.0258
58	i	400.ppm	18.deg	20.pct	Dbalt.pos	EPN.pos	3	48	4.002	1.998	46.6667	6.32	2.10667	0.5	0.8	6.23457	0.724835	0.324994	1.08883	2.13866	1.50646	0.0690064	2.09883	0.679906	22.2583
59	i	400.ppm	18.deg	20.pct	Dbalt.pos	EPN.pos	2.5	49	4.022	2.056	36.25	15.15	2.525	1	0.2	7.18425	0.992315	0.321842	1.11049	2.42465	2.91158	0.0974576	4.06522	1.2227	22.2432
60	i	400.ppm	18.deg	20.pct	Dbalt.pos	EPN.pos	3.5	41	2.988	1.664	32	6.62	2.20667	0.5	1	5.2586	1.13492	0.378569	1.0325	2.54598	1.09413	0.102283	1.42767	0.480935	22.4054
61	ii	400.ppm	22.deg	27.pct	Dbalt.neg	EPN.neg	2	66	8.052	3.798					0	5.56783	1.1944	0.534172	1.08568	2.81425	2.01662	0.0592416	2.57858	0.704877	26.5267
62	ii	400.ppm	22.deg	27.pct	Dbalt.neg	EPN.neg	1	67	10.498	4.352					0	6.25314	0.850893	0.346266	1.13334	2.3305	1.95739	0.0513536	1.61069	0.699629	26.2126
63	ii	400.ppm	22.deg	27.pct	Dbalt.neg	EPN.neg	1	72	10.352	4.292					0	5.37611	0.498718	0.211935	1.29466	2.00531	1.2935	0.060996	1.22179	0.664714	26.2174
64	ii	400.ppm	22.deg	27.pct	Dbalt.neg	EPN.neg	1	58	6.304	2.754					0	7.77981	0.705532	0.238329	1.17096	2.11482	2.9053	0.121897	3.57482	1.22537	26.8337
66	ii	400.ppm	22.deg	27.pct	Dbalt.neg	EPN.pos	2	73	10.908	5.188					0	7.16186	1.31061	0.423477	1.01418	2.74827	1.53024	0.0505784	1.6016	0.593744	26.0506
67	ii	400.ppm	22.deg	27.pct	Dbalt.neg	EPN.pos	1.5	67	8.204	1.968					0.2	7.36771	0.867832	0.384084	1.30155	2.55347	2.65237	0.082552	2.16443	0.881113	26.6855
68	ii	400.ppm	22.deg	27.pct	Dbalt.neg	EPN.pos	1	64	9.494	4.258					0	7.29692	1.09356	0.185936	1.05633	2.33582	1.41078	0.0703936	1.5285	0.490174	26.3254
69	ii	400.ppm	22.deg	27.pct	Dbalt.neg	EPN.pos	1	63	9.62	3.762					0.2	5.97167	0.989951	0.365569	0.998027	2.35355	1.41936	0.0443224	1.67762	0.484175	26.3471
71	ii	400.ppm	22.deg	27.pct	Dbalt.pos	EPN.neg	1	68	8.49	3.594	56.25	11.09	2.7725	0.666667	0	7.05894	0.472324	0.253692	1.51368	2.2397	1.35878	0.0230792	2.67346	0.647208	26.4942
72	ii	400.ppm	22.deg	27.pct	Dbalt.pos	EPN.neg	1	70	9.822	3.286	48.5714	11.5	2.875	0.666667	0	5.04067	0.487294	0.163088	1.26137	1.91175	1.83973	0.060792	2.15558	0.937706	26.3978
73	ii	400.ppm	22.deg	27.pct	Dbalt.pos	EPN.neg	1	64	8.422	2.954	50	22.9	3.81667	1	0	6.96695	0.441598	0.107149	1.16033	1.70907	1.15192	0.0714	1.67992	0.582921	26.5955
74	ii	400.ppm	22.deg	27.pct	Dbalt.pos	EPN.neg	1	62	8.042	2.284	47.7778	14.49	2.898	0.833333	0	6.49748	0.274964	0.118574	1.26649	1.66003	1.41582	0.03876	1.99976	0.616433	26.6556
75	ii	400.ppm	22.deg	27.pct	Dbalt.pos	EPN.neg	1	61	6.454	1.196	100	10.75	2.15	0.833333	0										26.9849
76	ii	400.ppm	22.deg	27.pct	Dbalt.pos	EPN.pos	1	67	8.86	3.45	15	14.33	2.38833	1	0	6.94096	0.655109	0.353357	1.20267	2.21114	1.50235	0.0537336	1.64958	0.652456	26.4659
77	ii	400.ppm	22.deg	27.pct	Dbalt.pos	EPN.pos	2	65	7.486	2.47	45	13.64	2.728	0.833333	0	6.25565	0.651958	0.258419	1.28481	2.19519	2.10336	0.0500208	2.54646	0.927177	26.7324
78	ii	400.ppm	22.deg	27.pct	Dbalt.pos	EPN.pos	1	63	7.832	1.52	85.7143	5.03	1.67667	0.666667	0.2	5.301	0.434507	0.12921	1.35591	1.91963	1.23955	0.0540192	1.16251	0.533988	26.7897
79	ii	400.ppm	22.deg	27.pct	Dbalt.pos	EPN.pos	1.5	58	6.14	2.538	48.75	8.43	2.81	0.5	0	6.18897	0.608625	0.101241	1.43549	2.14535	1.29787	0.0566168	1.66966	0.588789	26.855
80	ii	400.ppm	22.deg	27.pct	Dbalt.pos	EPN.pos	1	58	6.304	2.092	51.4286	12.56	2.512	0.666667	0	4.14598	0.354539	0.172936	1.23045	1.75792	0.983621	0.0467446	1.15183	0.542356	26.8979
81	ii	400.ppm	22.deg	23.pct	Dbalt.neg	EPN.neg	1	68	9.274	3.566					0	5.16367	1.82942	0.596019	0.713214	3.13865	2.11133	0.0788256	2.14778	0.644795	24.0267
82	ii	400.ppm	22.deg	23.pct	Dbalt.neg	EPN.neg	1.5	65	7.764	3.314					0	5.73351	1.67618	0.564111	0.764425	3.00472	2.5089	0.122101	2.23187	0.864552	24.211
83	ii	400.ppm	22.deg	23.pct	Dbalt.neg	EPN.neg	2	56	6.186	2.534					0	6.33115	0.748865	0.252904	1.30155	2.30332	1.75206	0.0455872	1.75358	0.594135	24.4638
84	ii	400.ppm	22.deg	23.pct	Dbalt.neg	EPN.neg	2	55	6.914	3.51					0	8.1527	1.42052	0.390387	1.00945	2.82036	2.18667	0.065688	1.30562	0.537998	24.2771
86	ii	400.ppm	22.deg	23.pct	Dbalt.neg	EPN.pos	2	71	9.961	3.706					0	6.5845	1.51349	0.275358	1.01319	2.80204	1.75459	0.056236	2.17158	0.860412	23.9274
87	ii	400.ppm	22.deg	23.pct	Dbalt.neg	EPN.pos	1.5	65	7.678	3.654					0.4	6.81544	1.51782	0.500688	0.859166	2.87767	2.306	0.0605744	2.24347	0.80773	24.1897
88	ii	400.ppm	22.deg	23.pct	Dbalt.neg	EPN.pos	1.5	58	5.486	2.452					0.6	3.78759	1.21055	0.384084	1.08174	2.67637	1.9455	0.085748	2.15581	0.685676	24.5421
89	ii	400.ppm	22.deg	23.pct	Dbalt.neg	EPN.pos	2	60	7.162	2.888					0	7.48471	1.58479	0.475082	0.834545	2.89442	1.98974	0.0469472	2.2368	0.567077	24.3157
91	ii	400.ppm	22.deg	23.pct	Dbalt.pos	EPN.neg	1.5	64	7.62	1.932	51.6667	11.36	2.272	0.833333	0	5.20384	0.530626	0.148906	1.39472	2.07425	1.73774	0.0479808	2.37667	0.767339	24.3938
92	ii	400.ppm	22.deg	23.pct	Dbalt.pos	EPN.neg	2	64	7.458	3.816	37.5	12.96	3.24	0.666667	0	5.39713	0.514081	0.18436	1.20642	1.90486	1.52989	0.0723112	2.42877	0.791039	24.1804
93	ii	400.ppm	22.deg	23.pct	Dbalt.pos	EPN.neg	2	59	5.796	1.342	81.25	13.24	2.20667	1	0		1.87735	0.908083	1.12974	3.91517	1.86922	0.0447032	1.72389	0.746084	24.6324
94	ii	400.ppm	22.deg	23.pct	Dbalt.pos	EPN.neg	4	43	2.662	1.214	32	8.97	2.2425	0.666667	0	5.9985	0.747683	0.232026	1.24384	2.22355	1.43442	0.06222	2.22069	0.659661	24.9781
95	ii	400.ppm	22.deg	23.pct	Dbalt.pos	EPN.neg	1.5	60	6.36	2.19	46.6667	13.44	4.48	0.5	0	4.73391	0.715381	0.124876	1.26098	2.10123	0.904218	0.0764714	1.05	0.510803	24.4771
96	ii	400.ppm	22.deg	23.pct	Dbalt.pos	EPN.pos	1	63	7.22	2.038	75	7.35	3.675	0.333333	0.4	4.94004					1.57789	0.048008	1.73718	1.30654	24.3847
97	ii	400.ppm	22.deg	23.pct	Dbalt.pos	EPN.pos	1	61	6.772	2.574	47.7778	8.36	2.78667	0.666667	0.4	5.12602	0.506597	0.128422	1.40575	2.04076	2.18672	0.0829056	2.9457	0.851447	24.4019
98	ii	400.ppm	22.deg	23.pct	Dbalt.pos	EPN.pos	1.5	63	6.958	2.808	47.5	3.94	3.94	0.166667	0	6.68795	0.573565	0.255662	1.41776	2.24699	1.34008	0.064056	2.16525	0.625203	24.3415
99	ii	400.ppm	22.deg	23.pct	Dbalt.pos	EPN.pos	2	56	5.972	2.432	17.7778	2.45	1.225	0.333333	0	4.70276	0.689775	0.202875	1.4477	2.34035					24.486
100	ii	400.ppm	22.deg	23.pct	Dbalt.pos	EPN.pos	1	50	4.664	1.306	65	8.13	2.71	0.5	0.4	4.04057	0.329327	0.103998	1.01556	1.44888	0.906954	0.0638574	1.17318	0.541277	24.7663
101	ii	400.ppm	22.deg	20.pct	Dbalt.neg	EPN.neg	2.5	66	6.31	2.902					0	6.84557					1.5611	0.0483616	2.53747	0.724926	21.9986
102	ii	400.ppm	22.deg	20.pct	Dbalt.neg	EPN.neg	2.5	62	6.458	2.452					0	6.80289	0.744532	0.244238	1.24699	2.23576	2.15664	0.0929152	2.26131	0.81174	22.0393
103	ii	400.ppm	22.deg	20.pct	Dbalt.neg	EPN.neg	1.5	61	5.836	2.51					0	5.91265	0.555838	0.262753	1.46996	2.28855	1.50632	0.069224	1.37131	0.59984	22.0833
104	ii	400.ppm	22.deg	20.pct	Dbalt.neg	EPN.neg	3	56	5.932	2.544					0	6.94549	1.05456	0.206814	1.32952	2.59089					22.0878
106	ii	400.ppm	22.deg	20.pct	Dbalt.neg	EPN.pos	3	66	7.316	3.776					0	5.77116	1.47173	0.350205	0.928498	2.75043	1.94125	0.045628	2.08624	0.784715	21.8099
107	ii	400.ppm	22.deg	20.pct	Dbalt.neg	EPN.pos	2	58	5.606	3.228					0.6	5.31429	0.847742	0.260389	1.42958	2.53771	1.88179	0.0358768	2.84008	0.720199	22.0531
108	ii	400.ppm	22.deg	20.pct	Dbalt.neg	EPN.pos	1.5	47	5.482	2.314					0.4	6.12995	1.79633	0.645655	0.869999	3.31198	2.06112	0.0810832	2.20275	0.647077	22.1566
109	ii	400.ppm	22.deg	20.pct	Dbalt.neg	EPN.pos	2	53	5.58	2.616					0	5.60146	0.713017	0.245814	1.53732	2.49615	1.38907	0.0430712	2.19328	0.586246	22.1262
111	ii	400.ppm	22.deg	20.pct	Dbalt.pos	EPN.neg	2.5	62	6.332	2.152	30	9.48	2.37	0.666667	0	5.62556	0.593262	0.163088	1.45459	2.21094	1.63032	0.034612	2.89618	0.696238	22.1019
112	ii	400.ppm	22.deg	20.pct	Dbalt.pos	EPN.neg	3	56	5.62	2.536	52.2222	11.27	2.254	0.833333	0	5.61552	0.505415	0.266692	1.20957	1.98167	1.74403	0.0786488	2.82706	0.766133	22.1486
113	ii	400.ppm	22.deg	20.pct	Dbalt.pos	EPN.neg	2	59	6.222	1.898	40	7.19	2.39667	0.5	0	7.00987	0.618473	0.263147	1.29919	2.18081	1.77323	0.0579632	2.1753	0.673679	22.119
114	ii	400.ppm	22.deg	20.pct	Dbalt.pos	EPN.neg	2	59	5.824	2.642	47.1429	7.67	2.55667	0.5	0	6.03874	0.391175	0.10321	1.35276	1.84715	1.26317	0.0277848	2.34262	0.715244	22.0919
115	ii	400.ppm	22.deg	20.pct	Dbalt.pos	EPN.neg	4	36	2.274	1.194	27.5	4.45	1.1125	0.666667	0	3.70093	0.800864	0.335236	1.19381	2.32991	1.18609	0.0560252	1.30669	0.427278	22.6401
116	ii	400.ppm	22.deg	20.pct	Dbalt.pos	EPN.pos	2	64	7.938	3.038	53.3333	5.68	2.84	0.333333	0.2	5.30676	0.50699	0.204451	1.28225	1.99369	1.63459	0.031688	2.79562	0.730729	21.8157
117	ii	400.ppm	22.deg	20.pct	Dbalt.pos	EPN.pos	3	64	5.768	2.738	50	1.42	1.42	0.166667	0.4	4.87248	0.957255	0.265904	1.31514	2.5383	2.19197	0.0586976	2.60781	0.752897	22.0847
118	ii	400.ppm	22.deg	20.pct	Dbalt.pos	EPN.pos	2.5	64	6.844	1.896	48.5714	3.72	1.86	0.333333	0	7.76639	0.510142	0.189088	1.35985	2.05908	1.75728	0.07446	2.16968	0.629799	22.0676
119	ii	400.ppm	22.deg	20.pct	Dbalt.pos	EPN.pos	3	52	4.786	1.718	51.4286	13.62	2.724	0.833333	0.6	7.39618	0.551505	0.16427	1.02245	1.73822	1.62645	0.04488	2.80163	0.631527	22.295
120	ii	400.ppm	22.deg	20.pct	Dbalt.pos	EPN.pos	3.5	41	2.636	1.802	33.75	5.5	2.75	0.333333	0.2	4.0921	0.902892	0.352569	1.21725	2.47271	1.2081	0.0403022	1.6636	0.478878	22.5386
121	iii	800.ppm	18.deg	27.pct	Dbalt.neg	EPN.neg	1	64	8.874	3.818					0	6.88824	1.29564	0.473112	1.2072	2.97596	2.2011	0.0645728	1.6401	0.798765	26.3339
122	iii	800.ppm	18.deg	27.pct	Dbalt.neg	EPN.neg	1	64	8.75	3.296					0	7.0238	1.53949	0.452234	0.996451	2.98817	2.65734	0.080716	2.02339	0.986737	26.3897
123	iii	800.ppm	18.deg	27.pct	Dbalt.neg	EPN.neg	1	57	6.862	2.382					0	6.6182	1.30313	0.434901	1.07406	2.81208	1.76669	0.0722704	1.49587	0.837005	26.6907
124	iii	800.ppm	18.deg	27.pct	Dbalt.neg	EPN.neg	1	57	7.168	1.192					0						2.2927	0.156128	2.12355	0.835473	26.7533
126	iii	800.ppm	18.deg	27.pct	Dbalt.neg	EPN.pos	1	67	8.968	4.322					0.6	6.85059	1.33267	0.510536	0.971042	2.81425	1.84656	0.0607512	1.72174	0.644958	26.2632
127	iii	800.ppm	18.deg	27.pct	Dbalt.neg	EPN.pos	1	63	8.978	3.874					0.4	5.54021	1.07622	0.426234	1.23675	2.73921	1.99587	0.0953496	1.7432	0.887796	26.3093
128	iii	800.ppm	18.deg	27.pct	Dbalt.neg	EPN.pos	1	59	7.23	3.162					0.2	5.51561	1.14161	0.415598	1.2206	2.77781	2.01379	0.152293	1.82526	0.595863	26.5795
129	iii	800.ppm	18.deg	27.pct	Dbalt.neg	EPN.pos	1	60	7.298	3.324					0.2	6.49211	1.35749	0.505809	0.906044	2.76934	1.85502	0.0944248	1.18379	0.678797	26.5393
131	iii	800.ppm	18.deg	27.pct	Dbalt.pos	EPN.neg	1	63	8.078	2.724	13.75	10.69	2.138	1	0	7.18948	0.581838	0.293479	1.36143	2.23675	1.75602	0.045968	2.08667	0.874169	26.5184
132	iii	800.ppm	18.deg	27.pct	Dbalt.pos	EPN.neg	2	57	5.706	2.148	27.1429	8.88	1.776	0.833333	0	6.30585	0.600746	0.148512	1.28993	2.03919	1.85949	0.0824568	2.94304	0.895098	26.838
133	iii	800.ppm	18.deg	27.pct	Dbalt.pos	EPN.neg	1	59	6.71	1.95	52.8571	16.02	2.67	1	0	6.04679	0.448295	0.132361	1.12034	1.701	1.23038	0.0554472	1.2941	0.781878	26.7787
134	iii	800.ppm	18.deg	27.pct	Dbalt.pos	EPN.neg	2	55	5.632	2.342	27.1429	11.37	2.274	0.833333	0	8.31098	1.04825	0.263147	1.13866	2.45006	1.76032	0.0508232	2.89642	0.833745	26.8207
135	iii	800.ppm	18.deg	27.pct	Dbalt.pos	EPN.neg	1	54	5.948	1.864	58.3333	16.31	3.262	0.833333	0	3.12705	0.423083	0.174906	1.05416	1.65215	0.884882	0.0577592	1.13082	0.541629	26.8486
136	iii	800.ppm	18.deg	27.pct	Dbalt.pos	EPN.pos	1	66	9.106	2.74	63.3333	17.31	2.885	1	0.4	5.66824	0.782349	0.250541	1.11739	2.15028	1.39955	0.0457368	1.51581	0.799189	26.4184
137	iii	800.ppm	18.deg	27.pct	Dbalt.pos	EPN.pos	1	60	5.946	2.862	40	8.43	4.215	0.333333	0.6	6.44643	0.624382	0.0472717	1.34449	2.01614	1.61277	0.039644	2.36824	1.00626	26.7638
138	iii	800.ppm	18.deg	27.pct	Dbalt.pos	EPN.pos	2	56	6.304	2.784	52.8571	10.92	3.64	0.5	0.4	5.88851	0.741774	0.222178	1.33366	2.29761	1.30848	0.0638384	2.25421	0.722709	26.7215
139	iii	800.ppm	18.deg	27.pct	Dbalt.pos	EPN.pos	3.5	37	2.196	1.556	40	6.45	3.225	0.333333	0.2	6.9428	0.515657	0.0906044	1.04884	1.65511	0.977984	0.0277576	2.24378	0.79707	27.299
140	iii	800.ppm	18.deg	27.pct	Dbalt.pos	EPN.pos	3.5	42	2.572	1.548	48.3333	9.66	3.22	0.5	0.2	7.7415	0.837893	0.277328	0.854241	1.96946	1.06972	0.0606111	1.64465	0.741383	27.2533
141	iii	800.ppm	18.deg	23.pct	Dbalt.neg	EPN.neg	2.5	64	7.892	3.486					0	5.15865	1.36616	0.471536	1.11187	2.94957	1.69408	0.0827832	1.86442	0.803264	24.0694
142	iii	800.ppm	18.deg	23.pct	Dbalt.neg	EPN.neg	2.5	59	6.64	2.07					0	8.16849	2.24738	0.742562	0.584989	3.57493	2.7624	0.141114	2.76531	0.738977	24.355
143	iii	800.ppm	18.deg	23.pct	Dbalt.neg	EPN.neg	1.5	58	6.524	3.024					0	6.3392	1.35434	0.561353	1.06696	2.98266	2.1669	0.105672	2.10314	0.719319	24.2572
144	iii	800.ppm	18.deg	23.pct	Dbalt.neg	EPN.neg	1	57	6.022	1.84					0	8.32976	1.31219	0.247389	1.07012	2.62969	1.86046	0.0580176	2.15109	0.828464	24.4564
146	iii	800.ppm	18.deg	23.pct	Dbalt.neg	EPN.pos	1	57	6.57	3.142					0.2	5.44231	1.53476	0.43175	0.988769	2.95528	1.57362	0.043248	2.51224	0.875375	24.2463
147	iii	800.ppm	18.deg	23.pct	Dbalt.neg	EPN.pos	2	63	6.621	3.214					0.6	5.44984	1.71479	0.441598	0.799485	2.95587	1.5661	0.247221	1.42192	0.487598	24.2363
148	iii	800.ppm	18.deg	23.pct	Dbalt.neg	EPN.pos	1	59	6.79	3.328					0	3.9867	1.66673	0.608231	0.850499	3.12546	1.85109	0.12531	1.59173	0.668854	24.2072
149	iii	800.ppm	18.deg	23.pct	Dbalt.neg	EPN.pos	2	51	5.67	2.942					0.8	8.14197	2.31671	0.443173	0.727592	3.48748	2.46278	0.10321	2.39194	0.838798	24.3566
151	iii	800.ppm	18.deg	23.pct	Dbalt.pos	EPN.neg	1	64	7.308	2.578	51.4286	14.4	2.88	0.833333	0	5.67828	0.840257	0.132755	1.51191	2.48492	1.75597	0.0701488	2.03581	0.742726	24.1837
152	iii	800.ppm	18.deg	23.pct	Dbalt.pos	EPN.neg	1.5	55	5.306	1.452	65	13.93	2.786	0.833333	0	6.50919	0.822924	0.214299	1.21863	2.25585	1.62738	0.0551752	2.65443	0.718439	24.5729
153	iii	800.ppm	18.deg	23.pct	Dbalt.pos	EPN.neg	1.5	58	6.296	2.002	36.6667	10.83	2.7075	0.666667	0		0.47784	0.215481	1.41067	2.10399					24.4019
154	iii	800.ppm	18.deg	23.pct	Dbalt.pos	EPN.neg	2.5	48	4.246	1.792	54.2857	12.71	2.11833	1	0	6.16482	0.584989	0.109513	1.38349	2.07799	1.40643	0.0647768	2.30978	0.84584	24.6469
155	iii	800.ppm	18.deg	23.pct	Dbalt.pos	EPN.neg	1.5	51	5.152	2.58	30	11.02	2.755	0.833333	0	3.37768					1.22783	0.0740547	1.34707	0.549574	24.4665
156	iii	800.ppm	18.deg	23.pct	Dbalt.pos	EPN.pos	2	63	7.562	3.232	16	5.2	2.6	0.5	0.6	4.1947	1.09946	0.266692	1.20051	2.56666	2.22173	0.0566304	2.10597	0.872702	24.1149
157	iii	800.ppm	18.deg	23.pct	Dbalt.pos	EPN.pos	1.5	53	5.42	2.35	37.5	8.59	2.1475	0.666667	0	4.62145	0.615716	0.191845	1.4607	2.26826	1.26882	0.041684	1.81578	0.601568	24.4802
158	iii	800.ppm	18.deg	23.pct	Dbalt.pos	EPN.pos	1.5	54	5.62	2.062	31.4286	7.07	2.35667	0.5	0.6	6.03069	0.653139	0.288752	1.5188	2.4607	2.06693	0.0995656	2.7639	0.754657	24.45
159	iii	800.ppm	18.deg	23.pct	Dbalt.pos	EPN.pos	1.5	49	4.656	0.642	83.3333	11.84	2.96	0.666667	0.6										24.6868
160	iii	800.ppm	18.deg	23.pct	Dbalt.pos	EPN.pos	2.5	41	3.292	1.64	40	8.3	2.075	0.666667	0.4	5.31481	0.417568	0.154421	1.34035	1.91234	0.861083	0.0519683	1.46427	0.549985	24.7663
161	iii	800.ppm	18.deg	20.pct	Dbalt.neg	EPN.neg	2.5	55	6.734	2.344					0	5.31931	0.878468	0.335236	1.37344	2.58715	2.22656	0.0558824	2.99981	0.797559	21.9155
162	iii	800.ppm	18.deg	20.pct	Dbalt.neg	EPN.neg	2.5	53	5.246	1.666					0	5.60046	0.98286	0.467203	1.16171	2.61177	1.11482	0.0307224	1.58797	0.584974	22.1502
163	iii	800.ppm	18.deg	20.pct	Dbalt.neg	EPN.neg	1.5	52	5.188	2.938					0	6.21311	1.47055	0.76541	1.04707	3.28303	2.23366	0.106434	2.2908	0.732033	21.9981
164	iii	800.ppm	18.deg	20.pct	Dbalt.neg	EPN.neg	1.5	49	3.952	1.93					0	5.58	1.04983	0.3246	1.0518	2.42623	1.76712	0.0481168	1.67534	0.710256	22.2541
166	iii	800.ppm	18.deg	20.pct	Dbalt.neg	EPN.pos	2.5	67	7.634	3.392					0.4	6.83051	1.76994	0.59011	0.830409	3.19046	2.33264	0.0533392	2.32861	0.886231	21.6855
167	iii	800.ppm	18.deg	20.pct	Dbalt.neg	EPN.pos	2.5	46	4.658	2.112					0	6.43639	0.82056	0.313964	1.26393	2.39845	1.6513	0.0727872	2.23962	0.617248	22.1769
168	iii	800.ppm	18.deg	20.pct	Dbalt.neg	EPN.pos	2	55	5.46	2.76					0.4	5.93143	1.00689	0.397871	1.22434	2.6291	1.5313	0.0669256	2.13266	0.60887	22.0076
169	iii	800.ppm	18.deg	20.pct	Dbalt.neg	EPN.pos	2.5	50	5.092	2.256					0.6	6.38212	1.63561	0.477052	1.09513	3.20779	2.07144	0.0631448	2.29003	0.746018	22.0967
171	iii	800.ppm	18.deg	20.pct	Dbalt.pos	EPN.neg	2.5	65	7.566	2.914	53.75	20.76	3.46	1	0	5.45486	0.635806	0.19539	1.43116	2.26235	1.79677	0.0244664	2.75514	0.733826	21.7719
172	iii	800.ppm	18.deg	20.pct	Dbalt.pos	EPN.neg	4	45	3.006	1.126	100	14.25	2.85	0.833333	0										22.4434
173	iii	800.ppm	18.deg	20.pct	Dbalt.pos	EPN.neg	3	48	4.474	2.016	24	8.94	2.235	0.666667	0	7.12255	0.612564	0.231632	1.39609	2.24029	1.4303	0.0653616	3.06205	0.623084	22.2023
174	iii	800.ppm	18.deg	20.pct	Dbalt.pos	EPN.neg	4	39	2.562	1.82	18.75	15.52	2.58667	1	0	6.72282	1.32637	0.281661	1.19263	2.80066	1.83936	0.0417928	2.99954	0.725252	22.4289
175	iii	800.ppm	18.deg	20.pct	Dbalt.pos	EPN.neg	2.5	39	3.24	1.646	35	10.99	2.7475	0.666667	0	6.40635	0.995072	0.133149	1.01595	2.14417	1.08228	0.0694321	1.3953	0.581718	22.3684
176	iii	800.ppm	18.deg	20.pct	Dbalt.pos	EPN.pos	1.5	63	7.69	3.432	34.4444	11.05	2.21	0.833333	0.4	5.17873	0.642897	0.280479	1.31731	2.24069	1.82003	0.0285328	1.94344	0.752864	21.7211
177	iii	800.ppm	18.deg	20.pct	Dbalt.pos	EPN.pos	3	50	4.218	2.066	36.6667	14.75	2.45833	1	0.4	5.44482	0.624776	0.167815	1.05219	1.84478	1.3912	0.0577728	2.37749	0.536074	22.2184
178	iii	800.ppm	18.deg	20.pct	Dbalt.pos	EPN.pos	1.5	50	4.972	2.09	21.4286	7.61	2.53667	0.5	0.6	5.3788	0.869014	0.389205	1.49674	2.75496	1.76317	0.0804848	2.67021	0.625398	22.1498
179	iii	800.ppm	18.deg	20.pct	Dbalt.pos	EPN.pos	3.5	45	4.096	1.392	100	9.07	3.02333	0.666667	0.8										22.2986
180	iii	800.ppm	18.deg	20.pct	Dbalt.pos	EPN.pos	2.5	47	4.01	1.642	36.6667	9.44	1.888	0.833333	0.6	5.09932	0.543626	0.145755	1.4735	2.16288	1.21111	0.0746817	1.40496	0.58548	22.2938
181	iv	800.ppm	22.deg	27.pct	Dbalt.neg	EPN.neg	1	67	7.956	2.82					0	6.81042	1.10774	0.367538	1.1034	2.57868	1.67589	0.0522376	2.38085	0.753288	26.6401
182	iv	800.ppm	22.deg	27.pct	Dbalt.neg	EPN.neg	1.5	66	8.688	2.968					0	8.60779	1.30273	0.580656	0.973012	2.8564	2.25118	0.0620976	1.69757	0.682351	26.543
183	iv	800.ppm	22.deg	27.pct	Dbalt.neg	EPN.neg	2	62	7.906	3.998					0	6.24531	0.909983	0.363205	1.13748	2.41067	1.81619	0.073576	1.67203	0.770697	26.5155
184	iv	800.ppm	22.deg	27.pct	Dbalt.neg	EPN.neg	1	62	11.172	3.368					0	7.05816	1.00177	0.18436	1.09828	2.28441	1.55157	0.054196	1.4356	0.740607	26.2558
186	iv	800.ppm	22.deg	27.pct	Dbalt.neg	EPN.pos	1	72	10.928	3.848					0.2	5.47495	1.19125	0.453022	1.00118	2.64545	2.08939	0.0574872	1.53446	0.709735	26.2242
187	iv	800.ppm	22.deg	27.pct	Dbalt.neg	EPN.pos	1	71	11.676	3.582					0.2	6.81042	1.47252	0.397871	0.848136	2.71852	1.6381	0.056508	1.09072	0.703052	26.1876
188	iv	800.ppm	22.deg	27.pct	Dbalt.neg	EPN.pos	1	65	10.322	4.646					0	5.3466	1.39806	0.462082	0.92968	2.78983	2.06891	0.0659328	1.78754	0.627746	26.1847
189	iv	800.ppm	22.deg	27.pct	Dbalt.neg	EPN.pos	1	56	7.668	2.702					0	4.97371	0.823318	0.187512	1.07622	2.08705	1.66016	0.0490552	1.28315	0.668919	26.6804
191	iv	800.ppm	22.deg	27.pct	Dbalt.pos	EPN.neg	1	70	11.228	2.621	72.8571	12.2	4.06667	0.5	0	5.67577	0.538505	0.141816	1.32735	2.00767	1.72712	0.0396576	2.81574	0.714103	26.3323
192	iv	800.ppm	22.deg	27.pct	Dbalt.pos	EPN.neg	1	71	13.232	3.22	46.25	16.54	4.135	0.666667	0	6.17281	0.473506	0.0846955	1.09966	1.65786	1.39432	0.0537608	1.38562	0.620769	26.0091
193	iv	800.ppm	22.deg	27.pct	Dbalt.pos	EPN.neg	1	70	11.692	1.634	63.75	18.36	3.06	1	0	7.93004	0.70435	0.170966	1.28855	2.16387	1.59197	0.112377	1.65691	1.03199	26.3374
194	iv	800.ppm	22.deg	27.pct	Dbalt.pos	EPN.neg	1	60	9.452	2.796	50	21.51	3.585	1	0	6.74429	0.575141	0	1.00965	1.5647	1.32808	0.041752	2.08541	0.876614	26.4835
195	iv	800.ppm	22.deg	27.pct	Dbalt.pos	EPN.neg	2.5	50	3.908	1.644	76.6667			0	0	6.24473	0.586959	0.123695	1.04372	1.75438	0.974717	0.0666509	1.34276	0.516358	27.2072
196	iv	800.ppm	22.deg	27.pct	Dbalt.pos	EPN.pos	2	64	9.184	3.342	56.6667	12.47	3.1175	0.666667	0	6.81042	0.529839	0.187118	0.975769	1.69273	1.41866	0.0559912	1.9588	0.731805	26.4607
197	iv	800.ppm	22.deg	27.pct	Dbalt.pos	EPN.pos	2	65	8.854	2.73	37.1429	5.86	2.93	0.333333	0	7.10162	0.587747	0.172936	1.33425	2.09493	1.51158	0.0860744	1.95382	0.589278	26.5535
198	iv	800.ppm	22.deg	27.pct	Dbalt.pos	EPN.pos	1.5	63	7.258	3.096	56.25	8.58	4.29	0.333333	0	7.14401	0.478627	0.101634	1.08784	1.66811	1.68096	0.055216	2.02925	0.761797	26.6795
199	iv	800.ppm	22.deg	27.pct	Dbalt.pos	EPN.pos	2	67	9.854	2.422	52.2222	3.61	3.61	0.166667	0	5.83485	0.605473	0.114634	1.48591	2.20602	1.24592	0.0459544	1.5573	0.655325	26.4531
200	iv	800.ppm	22.deg	27.pct	Dbalt.pos	EPN.pos	1	57	6.936	2.4	51.4286	3.58	3.58	0.166667	0	5.66382	0.326176	0.112271	1.07878	1.51723	0.990648	0.073387	1.24804	0.545039	26.8145
201	iv	800.ppm	22.deg	23.pct	Dbalt.neg	EPN.neg	1	72	9.98	4.89					0	5.72096	1.14319	0.638564	0.760486	2.54224	1.78194	0.0925752	1.74	0.711984	23.8002
202	iv	800.ppm	22.deg	23.pct	Dbalt.neg	EPN.neg	1.5	69	9.088	2.924					0	7.50828	0.917861	0.313176	1.25073	2.48177	1.90394	0.038692	1.55598	0.691576	24.1207
203	iv	800.ppm	22.deg	23.pct	Dbalt.neg	EPN.neg	2	64	9.12	4.226					0	5.76779	1.40122	0.506597	0.921998	2.82981	1.61776	0.0433976	1.52086	0.546506	23.9597
204	iv	800.ppm	22.deg	23.pct	Dbalt.neg	EPN.neg	1	62	6.884	4.162					0	6.2158	1.49379	0.34863	0.968679	2.8111	2.0332	0.0968728	1.81942	0.785269	24.2202
206	iv	800.ppm	22.deg	23.pct	Dbalt.neg	EPN.pos	1.5	73	10.008	4.052					0	5.33437	1.24719	0.576323	0.806379	2.62989	1.96107	0.0631312	2.25235	0.747648	23.8934
207	iv	800.ppm	22.deg	23.pct	Dbalt.neg	EPN.pos	1	67	8.482	4.086					0.4	4.51853	1.26767	0.363993	1.03447	2.66613	1.50179	0.042364	1.39819	0.701226	24.0508
208	iv	800.ppm	22.deg	23.pct	Dbalt.neg	EPN.pos	1.5	64	8.202	2.862					0.2	2.98182	1.19598	0.314752	1.16269	2.67342	2.11179	0.148947	1.60826	0.464257	24.2062
209	iv	800.ppm	22.deg	23.pct	Dbalt.neg	EPN.pos	1	56	6.19	2.328					0	5.30544	0.893438	0.303721	1.05495	2.25211	2.05614	0.0609144	2.20854	0.861227	24.4977
211	iv	800.ppm	22.deg	23.pct	Dbalt.pos	EPN.neg	1.5	73	11.238	3.836	30	19.38	3.23	1	0	5.89417	1.11443	0.268662	1.03151	2.41461	1.66899	0.0530944	2.38766	0.70892	23.7849
212	iv	800.ppm	22.deg	23.pct	Dbalt.pos	EPN.neg	1.5	66	8.648	2.788	50	9.12	3.04	0.666667	0.2	6.33096	0.579868	0.122119	1.40496	2.10695	1.43542	0.04386	2.31138	0.698422	24.1886
213	iv	800.ppm	22.deg	23.pct	Dbalt.pos	EPN.neg	1.5	66	9.08	2.458	50	18.16	3.632	0.833333	0	5.57195	0.471931	0.178451	1.23163	1.88201	1.08926	0.0465528	1.6884	0.59482	24.1562
214	iv	800.ppm	22.deg	23.pct	Dbalt.pos	EPN.neg	2	54	7.024	1.934	58.5714	9.16	2.29	0.666667	0	3.68687	0.475082	0.206026	1.41067	2.09178	1.26067	0.047736	2.03539	0.640623	24.42
215	iv	800.ppm	22.deg	23.pct	Dbalt.pos	EPN.neg	1	56	5.59	1.518	54.2857	11.3	3.76667	0.5	0	5.39211	0.525505	0.11621	1.10419	1.74591	1.10955	0.0662918	1.15202	0.58263	24.6471
216	iv	800.ppm	22.deg	23.pct	Dbalt.pos	EPN.pos	1	72	10.048	3.332	47.1429	12.6	2.52	0.833333	0	4.17211	0.458537	0.100059	1.19755	1.75615	1.38475	0.0687888	2.16589	0.734478	23.9343
217	iv	800.ppm	22.deg	23.pct	Dbalt.pos	EPN.pos	1.5	64	8.906	3.468	45	11.11	2.222	0.833333	0.2	5.3466	0.548747	0.107149	1.4024	2.05829	1.62424	0.0504288	2.44954	0.67482	24.0806
218	iv	800.ppm	22.deg	23.pct	Dbalt.pos	EPN.pos	1	61	8.296	2.71	53.75	6.52	2.17333	0.5	0	6.07898	0.404568	0.168603	1.27693	1.8501	1.22016	0.0512176	1.61272	0.562024	24.211
219	iv	800.ppm	22.deg	23.pct	Dbalt.pos	EPN.pos	1.5	63	6.818	2.142	71.6667	6.96	2.32	0.5	0	4.17174	0.417962	0.135907	1.38152	1.93539	1.01946	0.0517072	2.24062	0.682937	24.4455
220	iv	800.ppm	22.deg	23.pct	Dbalt.pos	EPN.pos	2	55	5.06	2.012	55.7143	18.65	4.6625	0.666667	0	3.95156	0.396689	0.11818	1.23695	1.75182	0.718285	0.0398249	1.27954	0.455308	24.6504
221	iv	800.ppm	22.deg	20.pct	Dbalt.neg	EPN.neg	2	71	9.52	3.968					0	6.0724	1.06046	0.419144	1.0321	2.51171	1.5317	0.0724472	1.61067	0.539595	21.5434
222	iv	800.ppm	22.deg	20.pct	Dbalt.neg	EPN.neg	2.5	59	6.276	3.816					0	7.02597	0.887529	0.27851	1.41993	2.58597	1.19293	0.0366384	2.2951	0.522774	21.9254
223	iv	800.ppm	22.deg	20.pct	Dbalt.neg	EPN.neg	2	61	6.084	1.992					0	6.58601	1.31495	0.560959	1.08272	2.95863	1.78382	0.0468112	1.6059	0.663182	22.1388
224	iv	800.ppm	22.deg	20.pct	Dbalt.neg	EPN.neg	3	56	5.352	2.294					0	4.39895	0.948194	0.421507	1.19361	2.56332	1.96944	0.0514216	2.37728	0.755505	22.1525
226	iv	800.ppm	22.deg	20.pct	Dbalt.neg	EPN.pos	2.5	67	8.302	3.912					0.4	5.79626	1.49379	0.393932	0.922589	2.81031	2.06954	0.0528224	1.86122	0.748137	21.7004
227	iv	800.ppm	22.deg	20.pct	Dbalt.neg	EPN.pos	2	65	7.48	3.048					0	6.58601	1.58282	0.585777	0.872362	3.04096	1.91779	0.050456	2.36992	0.780118	21.8723
228	iv	800.ppm	22.deg	20.pct	Dbalt.neg	EPN.pos	2.5	64	6.32	2.5					0.4	5.73828	0.92771	0.279298	0.986603	2.19361	1.91101	0.0865504	2.0359	0.638504	22.0467
229	iv	800.ppm	22.deg	20.pct	Dbalt.neg	EPN.pos	1	59	6.61	3.118					0	4.06634					1.70974	0.051068	2.19106	0.709409	21.9488
231	iv	800.ppm	22.deg	20.pct	Dbalt.pos	EPN.neg	2.5	71	9.04	2.726	51.25	21.97	3.66167	1	0	5.78873	0.39472	0.0890286	1.20977	1.69351	1.73949	0.0308312	2.51426	0.770729	21.7424
232	iv	800.ppm	22.deg	20.pct	Dbalt.pos	EPN.neg	2.5	63	7.332	3.166	17.7778	7.58	2.52667	0.5	0	7.61348	0.867044	0.243056	1.02797	2.13807	1.52563	0.0494088	1.55974	0.761112	21.8758
233	iv	800.ppm	22.deg	20.pct	Dbalt.pos	EPN.neg	2.5	59	6.254	1.656	50	12.25	3.0625	0.666667	0	5.91265	0.347842	0.130391	1.20267	1.68091	1.3924	0.0351424	2.46984	0.637297	22.1483
234	iv	800.ppm	22.deg	20.pct	Dbalt.pos	EPN.neg	3	55	4.936	1.896	50	17.44	3.488	0.833333	0	4.08507	0.464446	0.161118	1.28934	1.9149	1.26224	0.020604	3.31717	0.723753	22.2587
235	iv	800.ppm	22.deg	20.pct	Dbalt.pos	EPN.neg	3.5	48	3.124	1.49	46.6667	2.89	2.89	0.166667	0	3.28399	0.520778	0.145755	1.23793	1.90446	1.01494	0.064755	1.59826	0.523021	22.5039
236	iv	800.ppm	22.deg	20.pct	Dbalt.pos	EPN.pos	2.5	66	7.286	3.234	35	7.97	2.65667	0.5	0.2	5.12602	0.560171	0.18633	1.20839	1.95489	1.23312	0.0321232	2.06539	0.712832	21.8857
237	iv	800.ppm	22.deg	20.pct	Dbalt.pos	EPN.pos	2	66	7.432	2.33	51.25	8.31	2.77	0.5	0.6	7.32911	0.70435	0.319873	1.33957	2.36379	1.8759	0.0404192	2.49683	0.788138	21.9638
238	iv	800.ppm	22.deg	20.pct	Dbalt.pos	EPN.pos	2.5	52	5.012	2.214	25	6.76	2.25333	0.5	0.2	5.15613					0.992384	0.0411944	1.84558	0.542301	22.2262
239	iv	800.ppm	22.deg	20.pct	Dbalt.pos	EPN.pos	2.5	60	5.998	1.962	44.2857	10.76	3.58667	0.5	0	9.46547	0.463658	0.207208	1.24955	1.92042	1.19165	0.0402288	2.13984	0.691576	22.1364
240	iv	800.ppm	22.deg	20.pct	Dbalt.pos	EPN.pos	2	55	4.604	1.972	37.1429	19.5	4.875	0.666667	0	3.72435	0.483355	0.128816	1.16092	1.77309	0.810589	0.0549671	1.30282	0.519083	22.3037
